# Supplementary material for: Verification of AKT and CDK5 Gene and RNA Interference Combined with Irradiation to Mediate Fertility Changes in Plutella xylostella (Linnaeus)
Source: Int J Mol Sci. 2024 Apr 24;25(9):4623. doi: 10.3390/ijms25094623 (PMC11082963; doi:10.3390/ijms25094623)
Supplement: Supplementary file 1 [file ijms-25-04623-s001.zip]

Archive with 1 entries (1 files):
- ijms-2941540-supplementary.pdf
